# Supplementary material for: Impacts of RNA Mobility Signals on Virus Induced Somatic and Germline Gene Editing
Source: Front Genome Ed. 2022 Jun 9;4:925088. doi: 10.3389/fgeed.2022.925088 (PMC9219249; doi:10.3389/fgeed.2022.925088)
Supplement: Supplementary file 1 [file Table2.XLSX]

## Sheet: Sheet1
Supplemental Table 2. Oligonucleotide primers and synthetic DNA fragment sequences used in this study.
Primer Name	Primer Sequences	Purpose
MluI-Cas9Scaf gBlock	TAGGTAGTGGAGAAACCCTTAGGACGCGTTTTAGAGCTAGAAATAGCAAGTTAAAATAAGGCTAGTCCGTTATCAACTTGAAAAAGTGGCACCGAGTCGGTGCTTTTTTTGGGCCCCACTCAACTGCGCTAG
MluI-Cas9Scaf-AtFT gBlock	GAGAAACCCTTAGGACGCGTTTTAGAGCTAGAAATAGCAAGTTAAAATAAGGCTAGTCCGTTATCAACTTGAAAAAGTGGCACCGAGTCGGTGCTTTTTTTATGTCTATAAATATAAGAGACCCTCTTATAGTAAGCAGAGTTGTTGGAGACATTCTTGATCCGTTTAATAGATCGATCTCTCTAAGGGTTACTTATGGCCAAGGGCCCCACTCAAC
MluI-Cas9Scaf ZCN8 gBlock	GAGAAACCCTTAGGACGCGTTTTAGAGCTAGAAATAGCAAGTTAAAATAAGGCTAGTCCGTTATCAACTTGAAAAAGTGGCACCGAGTCGGTGCTTTTTTTATGTCAGCAACCGATCATTTGGTTATGGCTCGTGTCATACAGGATGTATTGGATCCCTTTACACCAACCATTCCACTAAGAATAACGTACAACAATAGGCTAGGGCCCCACTCAAC
MluI-Cas9Scaf ZCN16 gBlock	GAGAAACCCTTAGGACGCGTTTTAGAGCTAGAAATAGCAAGTTAAAATAAGGCTAGTCCGTTATCAACTTGAAAAAGTGGCACCGAGTCGGTGCTTTTTTTATGTCAAGGGACCCACTTGTTGTAGGCAACGTAGTTGGAGATATCTTGGACCCATTTATCAAATCAGCATCACTCAGAGTCCTATACAACAATAGAGAACTGGGGCCCCACTCAAC
MluI-Cas9Scaf ZCN19 gBlock	GAGAAACCCTTAGGACGCGTTTTAGAGCTAGAAATAGCAAGTTAAAATAAGGCTAGTCCGTTATCAACTTGAAAAAGTGGCACCGAGTCGGTGCTTTTTTTATGTCAAGGGATCCACTAGTGGTAGGACACGTGGTGGGTGACATTTTGGACCCGTTTACTAAAGCAGCCTCGCTTAAGGTTCTGTACAACAACAAGGAACTGGGGCCCCACTCAAC
MluI-Cas9Scaf AttRNAIle gBlock	GAGAAACCCTTAGGACGCGTTTTAGAGCTAGAAATAGCAAGTTAAAATAAGGCTAGTCCGTTATCAACTTGAAAAAGTGGCACCGAGTCGGTGCTTTTTTTGCTCCCGTAGCTCAGTTGGTTAGAGCGTTGGTCTTATGAGCCGAAGGTCGCGGGTTCGAGCCCCGCCGGAAGCAGGGCCCCACTCAAC
crRNA NbPDS	AACCAACATCAGTGAAGAGAAACCCTTAGGATTGGTAGTAGCGACTCCATGGTTTTAGAGCTAGAAATAGCAAGTTAAAATAAGGC	HiFi Assembly
crRNA ZmHKT	GGTAACCAACATCAGTGAAGAGAAACCCTTAGGAGGCTTCGTGCCAACCAACGAGTTTTAGAGCTAGAAATAGCAAGTTAAAATAAGGCT	HiFi Assembly
sgNbPDS-F	TTGGTAGTAGCGACTCCATGGTTTTAGAGC
AtFT102-R	TGGCCATAAGTAACCCTTAGAGAGATCG
Cas9Scaf-R	CAAAAAAAGCACCGACTCGG
5AmuS2	CATCGTGCCACGTCGAAATC	RT-PCR Analysis
5AmuA2	CGTGAAAATCGTGGAGTCG	RT-PCR Analysis
pYL254-F	ATTAGCACTTCCTTAGTGAGGACTGAA	RT-PCR Analysis
pYL254-R	AGTTGACCCTATGGGCTGTG	RT-PCR Analysis
TRV2-F	ACCATATTCACTGATGCCATT	RT-PCR Analysis
TRV2-R	ACGCCGATCTCAAACAGTCT	RT-PCR Analysis
BSMVɣb-F	GCGGATCTGTATGATTCAC
BSMVɣb-R	TTAACCACCACCACCGTG
NbPP2A-F	GACCCTGATGTTGATGTTCGCT	RT-PCR Analysis
NbPP2A-R	GAGGGATTTGAAGAGAGATTTC	RT-PCR Analysis
ZmActin-F	GTTGCTATACAAGCTGTTCTCTCG	RT-PCR Analysis
ZmActin-R	GTCAAGACGAAGAATGACATGTGG	RT-PCR Analysis
NbPDS-F	GAAACACATCACCTAGGCGG
NbPDS-R	GGGCGTGAGGAAGTACGAAA
ZmIDT-F0	TATCGTGCTGGGCTACATCTTGGTC
ZmIDT-R0	CGGAGTGCCTGGAGTTGACGGACAT
