# Supplementary material for: Impacts of RNA Mobility Signals on Virus Induced Somatic and Germline Gene Editing
Source: Front Genome Ed. 2022 Jun 9;4:925088. doi: 10.3389/fgeed.2022.925088 (PMC9219249; doi:10.3389/fgeed.2022.925088)
Supplement: Supplementary file 8 [file Table1.XLSX]

## Sheet: Sheet1
Supplemental Table 1. Sequences of RNA mobility signals used in this study.
RNA Mobility Signal	Sequence	Accession Number	Reference
AtFT	ATGTCTATAAATATAAGAGACCCTCTTATAGTAAGCAGAGTTGTTGGAGACATTCTTGATCCGTTTAATAGATCGATCTCTCTAAGGGTTACTTATGGCCA	NM_105222.3	C. Li et al. 2009
ZCN8	ATGTCAGCAACCGATCATTTGGTTATGGCTCGTGTCATACAGGATGTATTGGATCCCTTTACACCAACCATTCCACTAAGAATAACGTACAACAATAGGCTA	EU241924.1	Danilevskaya et al. 2008
ZCN16	ATGTCAAGGGACCCACTTGTTGTAGGCAACGTAGTTGGAGATATCTTGGACCCATTTATCAAATCAGCATCACTCAGAGTCCTATACAACAATAGAGAACTG	EU241931.1	Danilevskaya et al. 2008
ZCN19	ATGTCAAGGGATCCACTAGTGGTAGGACACGTGGTGGGTGACATTTTGGACCCGTTTACTAAAGCAGCCTCGCTTAAGGTTCTGTACAACAACAAGGAACTG	EU241934.1	Danilevskaya et al. 2008
tRNAIle	GCTCCCGTAGCTCAGTTGGTTAGAGCGTTGGTCTTATGAGCCGAAGGTCGCGGGTTCGAGCCCCGCCGGAAGCA	At4g10320	J. Zhang and Ferré-D’Amaré 2016
